# Supplementary material for: Multiparametric cardiovascular magnetic resonance characterization of a rare chordoma metastasis to the heart
Source: Eur Heart J Cardiovasc Imaging. 2025 Feb 13;26(6):1075. doi: 10.1093/ehjci/jeaf040 (PMC12123508; doi:10.1093/ehjci/jeaf040)
Supplement: jeaf040_Supplementary_Data [file jeaf040_supplementary_data.zip]

Archive with 5 entries (5 files):
- Supplementary Figure 1.tif
- Supplementary Figure 2.jpg
- Supplementary Video 1.mp4
- Supplementary Video 2.avi
- Supplementary Video 3.avi
